# Supplementary material for: Managing Occupational Health Issues through Coaching, Emerging Perspectives from Emergency and Intensive Care Nurses: A Mixed-Method Study
Source: Nurs Rep. 2023 Aug 14;13(3):1077–89. doi: 10.3390/nursrep13030094 (PMC10443326; doi:10.3390/nursrep13030094)
Supplement: Supplementary file 1 [file nursrep-13-00094-s001.zip]

Archive with 1 entries (1 files):
- nursrep-2503753-supplementary.pdf
